# Supplementary material for: Mapping the HPV Landscape in South African Women: A Systematic Review and Meta-Analysis of Viral Genotypes, Microbiota, and Immune Signals
Source: Viruses. 2024 Dec 8;16(12):1893. doi: 10.3390/v16121893 (PMC11680443; doi:10.3390/v16121893)
Supplement: Supplementary file 1 [file viruses-16-01893-s001.zip]

Archive with 8 entries (8 files):
- Figure S1_Prevalence by province-output.pdf
- Figure S2_Prevalence by sample type-output.pdf
- Figure S3_Prevalence by HIV status-output_.pdf
- Figure S4_.pdf
- Figure S5_.pdf
- Figure S6.pdf
- JBL Score tables.pdf
- Table S1. Reasons for excluding studies.pdf
